# Supplementary material for: Family Structure and Family Climate in Relation to Health and Socioeconomic Status for Older Adults: A Longitudinal Moderated Mediation Analysis
Source: Int J Environ Res Public Health. 2022 Sep 19;19(18):11840. doi: 10.3390/ijerph191811840 (PMC9517513; doi:10.3390/ijerph191811840)
Supplement: Supplementary file 1 [file ijerph-19-11840-s001.zip]

Archive with 1 entries (1 files):
- ijerph-1827234-supplementary.pdf
